# Supplementary material for: Phylogenetic and Pathogenic Evidence Reveals Novel Host–Pathogen Interactions between Species of Lasiodiplodia and Citrus latifolia Dieback Disease in Southern Mexico
Source: J Fungi (Basel). 2024 Jul 14;10(7):484. doi: 10.3390/jof10070484 (PMC11278223; doi:10.3390/jof10070484)
Supplement: Supplementary file 1 [file jof-10-00484-s001.zip]

Archive with 1 entries (1 files):
- jof-3092987-supplementary.pdf
